# Supplementary material for: Screening for Atrial Fibrillation in Stroke Prevention: A Systematic Review and Meta-Analysis of Randomized Controlled Trials
Source: Rev Cardiovasc Med. 2025 Jul 23;26(7):36262. doi: 10.31083/RCM36262 (PMC12326414; doi:10.31083/RCM36262)
Supplement: Supplementary file 1 [file 2153-8174-26-7-36262-s1.zip]

Archive with 9 entries (9 files):
- PRISMA_2020_checklist.docx
- Supplementary Fig 1.pdf
- Supplementary Fig 2.pdf
- Supplementary Fig 3.pdf
- Supplementary Fig 4.pdf
- Supplementary Fig 5.pdf
- Supplementary Fig 6.pdf
- Supplementary Fig 7.pdf
- Supplementary Material.docx
